# Supplementary material for: Co-Localization of Crotamine with Internal Membranes and Accentuated Accumulation in Tumor Cells
Source: Molecules. 2018 Apr 20;23(4):968. doi: 10.3390/molecules23040968 (PMC6017820; doi:10.3390/molecules23040968)
Supplement: Supplementary file 1 [file molecules-23-00968-s001.zip]

Archive with 10 entries (9 files):
- videos/
- videos/Video S1. A2058.wmv
- videos/Video S2. SK MEL 28.wmv
- videos/Video S3. B16 F10.wmv
- videos/Video S4. SKBR3.wmv
- videos/Video S5. HaCaT.wmv
- videos/Video S6. MEF.wmv
- videos/Video S7. PBMC.wmv
- videos/Video S8. JURKAT.wmv
- molecules-279284-SI.pdf
